# Supplementary material for: Surface-Enhanced Raman Spectroscopy (SERS) for Identifying Traces of Adenine in Organic-Bearing Extraterrestrial Dust Analogs Captured in the Tanpopo Aerogel after Hypervelocity Impacts
Source: Gels. 2024 Apr 6;10(4):249. doi: 10.3390/gels10040249 (PMC11049422; doi:10.3390/gels10040249)
Supplement: Supplementary file 1 [file gels-10-00249-s001.zip]

Archive with 1 entries (1 files):
- gels-2883809-supplementary.pdf
